# Supplementary material for: Metagenome-assembled genomes reveal novel diversity and atypical sources of a superbug
Source: Microbiol Spectr. 2025 Mar 18;13(5):e00106-25. doi: 10.1128/spectrum.00106-25 (PMC12054047; doi:10.1128/spectrum.00106-25)
Supplement: Table S1 — Genomes and MAGs used in this study. [file spectrum.00106-25-s0001.xls]

## Sheet: supplementary.table_metadata
Supplementary Table 1 -- Genomes and MAGs used in this study
This table lists all the genomes and MAGs employed in this work, along with their metadata. MAGs are highlighted in orange.
Biosample	Source	IC	Strain	Year	Geographic_location	Isolation_source		ST as per Oxford MLST scheme	Completeness	Contamination	RefSeq assembly ID
SAMEA1709749	Human	1	A297	1984	Netherlands	Missing		231	99.73	0.14	GCF_001512215.1
SAMN01828143	Human	1	NIPH 290	1994	Czech Republic	Urine		231	100	0	GCF_000369325.1
SAMEA1466008	Human	1	A388	2002	Greece	Missing		439	100	0	GCF_001512055.1
SAMN03078680	Human	1	AB4991	2008	USA	Wound		207	100	0	GCF_001612415.1
SAMEA1317920	Human	1	D81	2010	Australia	Wound		441	100	0	GCF_001511995.1
SAMN04407353	Human	1	MEX11594	2011	Mexico	Pleural fluid		231	100	0	GCF_001549575.1
SAMN05292963	Human	1	IHIT25424	2011	Germany	Missing		231	100	1.01	GCF_001704695.1
SAMN07257378	Human	1	13	2012	Brazil	Tracheal aspirate		231	100	0	GCF_002245595.1
SAMN07534975	Human	1	237	2016	Togo	Cerebrospinal fluid		231	99.22	1.64	GCF_003670075.1
SAMN07303764	Human	1	IHSS3526	2016	Honduras	Endobronchial tube		1590	100	0	GCF_002927895.1
SAMN12087687	Human	1	MRSN489678	2014	Ukraine	Wound		946	100	0.27	GCF_006492055.1
SAMEA7451205	Human	1	Aci00738	2016	Germany	Clinical material		1604, 231	100	0.27	GCF_904885795.1
SAMN03078661	Human	1	AB3340	2006	USA	Blood		449	100	0	GCF_001612005.1
SAMN14911844	Human	1	L006	2008	Brazil	Blood		449	100	0	GCF_015538125.1
SAMN04029125	Human	1	D36	2008	Australia	Wound		498	100	0.55	GCF_001399655.1
SAMN21876329	Human	1	17A1727	2017	France	Tracheal aspirate		945	100	0	GCF_020255185.1
SAMEA5396089	Human	1	Aci00834	2013	Germany	Clinical material		1604, 231	100	0.27	GCF_005819735.1
SAMN17373021	Human	1	Survcare340	2019	Germany	Rectal swab/stool		1604, 231	100	0.27	GCF_018422645.1
SAMEA1317933	Human	1	D6	2006	Australia	Missing		1604, 231	100	0	GCF_900476815.2
SAMN09244198	Human	1	5457	Missing	India	Missing		1507, 2433	100	0.27	GCF_009428985.1
SAMN04054373	Human	2	A186	Missing	South Africa	Missing		204	99.59	0.61	GCF_001420505.1
SAMN01828145	Human	2	NIPH 528	1982	Netherlands	Urine		350	99.98	0.61	GCF_000369285.1
SAMEA1466079	Human	2	WM99c	1999	Australia	Missing		208	99.75	0.61	GCF_900117945.2
SAMN03765515	Human	2	MDRAB16	2010	Taiwan	Blood		455	99.32	0.7	GCF_003352595.1
SAMN04054216	Human	2	Ab Crete	2011	United Kingdom	Sputum		350	99.98	0.61	GCF_001420515.1
SAMN07268441	Human	2	Ab_12	2013	Ivory Coast	Urine		556	98.24	1.13	GCF_002238075.1
SAMN05292964	Human	2	IHIT29106	2014	Germany	Missing		1421	99.98	1.2	GCF_001704685.1
SAMEA104305272	Human	2	4300STDY7045777	2016	Thailand	Missing		1423	99.85	0.63	GCF_900495555.1
SAMN10716699	Human	2	RCS4	2017	France	Throat		1634	99.98	0.63	GCF_006369835.1
SAMN10618172	Human	2	O1-3	2018	China	Sputum		136	99.98	0.7	GCF_007113795.1
SAMN09244924	Human	2	LUH 6011	1997	Greece	Missing		452	100	0	GCF_024732425.1
SAMEA7451178	Human	2	Aci00700	2013	Germany	Clinical material		558	100	0	GCF_904884615.1
SAMN18276099	Human	2	GIMC5510:ABT-897-17	2017	Russia	Blood		558	100	0	GCF_017584105.1
SAMN04005085	Human	2	AbMDR-GLH1	2011	Spain	Tracheobronchial aspirate		1806, 208	99.92	0.61	GCF_001541875.1
SAMN06246916	Human	2	AbS2 C1-D7-12	2012	Tunisia	Protected specimen brushes		281	99.89	1.64	GCF_002154155.1
SAMN06650262	Human	2	SAA14	2013	South Korea	Blood		191	99.98	0.61	GCF_002082845.1
SAMN12087706	Human	2	MRSN4484	2011	USA	Sterile tissue		858	100	0	GCF_006492085.1
SAMN04124451	Human	2	MAL	2015	France	Urine		2571	99.49	0.61	GCF_001400975.1
SAMN17917143	Human	2	D1010	2018	Serbia	Tip of aspiration catheter		425	99.98	0.67	GCF_018928145.1
SAMN25513296	Human	2	AB1	2020	Croatia	Blood		1806, 208	98.56	0.22	GCF_022662055.1
SAMN01828181	Human	3	NIPH 1669	1997	Netherlands	Blood		106	100	0	GCF_000368105.1
SAMN03078662	Human	3	AB3560	2006	USA	Blood		928	100	0	GCF_001612015.1
SAMN04525206	Human	3	MRSN7791	2006	USA	Sterile body site		928	100	1.19	GCA_016533125.2
SAMN10261587	Human	3	TG70583	2006	USA	Blood		928	100	0	GCF_003948195.1
SAMN03078673	Human	3	AB4456	2007	USA	Trach aspirate		928	100	0	GCF_001612215.1
SAMN02436485	Human	3	IS-123	2009	Iraq	Missing		928	99.91	0	GCF_000286535.1
SAMN16659789	Human	3	D103	2013	Israel	Blood		106	100	0	GCA_017953035.1
SAMN04272866	Human	3	AC003-2-R1	2015	Switzerland	Skin		106	100	0.14	GCF_002416365.1
SAMN14072388	Human	3	Ab238	2019	Israel	Blood		106	100	0	GCF_018221425.1
SAMN29132634	Human	3	AB378	2020	Israel	Sputum		106	100	0	GCF_023913885.1
SAMN07573381	Human	4	Ab825	1999	Argentina	Wound		692	100	0	GCF_009829755.1
SAMN01828174	Human	4	NIPH 1734	2001	Czech Republic	Sputum		950	100	0	GCF_000368245.1
SAMN19356530	Human	4	UC24137	2011	Chile	Sacrum ulcer		225	100	0	GCF_024139075.1
SAMEA7451172	Human	4	Aci00694	2013	Germany	Clinical material		--	100	0	GCF_904884635.1
SAMN15915099	Human	4	A8a	2015	Egypt	Missing		236	99.73	0.51	GCF_014531515.1
SAMN09951355	Human	4	MC75	2016	Bolivia	Ulcer		236	99.91	0	GCF_003583665.1
SAMN14911832	Human	4	244_16	2016	Brazil	Bronchoalveolar lavage		236	100	2.47	GCF_015538345.1
SAMN14420901	Human	4	414.17	2017	Brazil	Catheter tip		2594	100	0	GCF_012781995.1
SAMN17136837	Human	4	CriePir306	2019	Russia	Bronchoalveolar lavage		236	100	0	GCF_016654255.2
SAMN26421058	Human	4	Missing	2021	USA	Missing		236	100	1.1	GCA_022477195.3
SAMN10411605	Human	5	MRSN15313	2008	Brazil	Cerebrospinal fluid		233	100	1.23	GCF_003812485.1
SAMN03084827	Human	5	UH535_423	2009	USA	Bodily fluid		--	100	0.82	GCF_000809845.3
SAMN06077191	Human	5	AF-401	2009	Mexico	Small colon		1942	100	0.82	GCF_001896005.1
SAMN02940899	Human	5	AB30	2010	Canada	Hospital		758	100	0.82	GCF_000746645.1
SAMN19356535	Human	5	UC23022	2011	Chile	Blood culture		1283	100	0.96	GCF_024139035.1
SAMN05005381	Human	5	CU032113	2013	USA	Wound		124	100	2.32	GCF_001700445.1
SAMN06093832	Human	5	11510	2012	Mexico	Bronchial		758	100	0.82	GCF_001922425.2
SAMN07559626	Human	5	810CP	2015	Mexico	Feces		758	100	0.82	GCF_003345235.1
SAMN10910652	Human	5	A580	2015	Mexico	Urine		758	99.59	0.73	GCF_004209225.1
SAMN07303770	Human	5	MCR6056	2015	Honduras	Blood		758	100	0.82	GCF_002928135.1
SAMN07303779	Human	5	HEU55808	2016	Honduras	Upper respiratory tract		758	100	0.82	GCF_002928095.1
SAMN31388744	Human	5	Missing	2022	USA	Cerebrospinal fluid		758	100	1.23	GCA_025776275.3
SAMN04485290	Human	5	3207	2008	Mexico	Bronchial fluid		1321	100	0	GCF_001636235.1
SAMN07520236	Human	5	9201	2013	Mexico	Blood		934	100	0.1	GCF_003522665.1
SAMN21493827	Human	5	2021CK-01300	2021	USA	Wound/abscess		1694	100	0.13	GCF_025258765.1
SAMN14911858	Human	5	927_16	2016	Brazil	Urine		227	100	3.34	GCF_015537845.1
SAMN07269295	Human	5	CCBH15815	2014	Brazil	Missing		783	100	0.96	GCF_002250465.1
SAMN12635204	Human	5	527/16	2016	Brazil	Tracheal aspirate		227	100	0.87	GCF_008180145.1
SAMN24300509	Human	5	Missing	2020	USA	Blood		--	100	3.68	GCA_021273665.1
SAMN21876356	Human	5	18A2278	2018	France	Sputum		924	99.86	0.87	GCF_020255745.1
SAMN10261535	Human	6	TG31302	2012	USA	Tracheal aspirate		1961, 944	100	0	GCF_003949115.2
SAMN16659866	Human	6	F127	2014	Israel	Tracheal aspirate		1104, 2331	100	0	GCA_017950815.1
SAMN10341989	Human	6	AB4332	2016	Brazil	Respiratory tract		1961, 944	100	0	GCF_004282835.1
SAMN15501056	Human	6	AbCTX9	2017	France	Bronchoalveolar lavage		1961, 944	100	0.07	GCF_016864315.2
SAMN12509149	Human	6	830	2018	Georgia	Missing		1104, 2331	100	0.34	GCF_009445385.1
SAMN17373113	Human	6	Survcare452	2019	Germany	Groin swab		1961	100	0	GCF_018420785.1
SAMN35302348	Human	6	SCPM-O-B-9413 (B-2275/19)	2019	Russia	Vent. liquor		1549	100	0.34	GCF_030125125.1
SAMN18614321	Human	6	ABS43	2020	Lebanon	Missing		1104, 2331	100	0.01	GCF_017897445.1
SAMN27182098	Human	6	2022CK-00211	2022	USA	Sputum		1961, 944	100	0	GCF_022916135.1
SAMN29151496	Human	6	2022CK-00371	2022	USA	Skin		1961, 944	100	0	GCF_024106315.1
SAMN03078660	Human	7	AB2828	2006	USA	Blood		993	100	0.55	GCF_001611995.1
SAMN03078663	Human	7	AB3638	2007	USA	Severe trauma site		993	100	0.41	GCF_001612095.1
SAMN06650239	Human	7	HWBA8	2013	South Korea	Sputum		229	100	0	GCF_002082785.1
SAMN21876316	Human	7	15A835	2015	France	Blood		229	100	0.55	GCF_020255525.1
SAMN09951315	Human	7	MC1	2015	Bolivia	Catheter		1518	100	0.02	GCF_003597385.1
SAMN07303776	Human	7	MCR10179	2015	Honduras	Endobronchial tube		229	100	0	GCF_002927965.1
SAMN14911835	Human	7	763_16	2016	Brazil	Blood		229	100	0.01	GCF_015538305.1
SAMN07303765	Human	7	HEU3	2016	Honduras	Cornea secretion		1588	99.91	0	GCF_002927855.1
SAMN09951331	Human	7	MC31	2016	Bolivia	Catheter		1489	100	0	GCF_003595955.1
SAMN20599220	Human	7	PA033	2019	Thailand	Sputum		--	99.73	0.27	GCF_023006185.1
SAMN01828149	Human	8	NIPH 335	1994	Czech Republic	Sputum		447	100	0.27	GCF_000369205.1
SAMN02628531	Human	8	LAC-4	1997	USA	Missing		447	100	0.27	GCF_000623015.1
SAMN12605424	Human	8	TVGH-612	2002	Taiwan	Blood		447	99.73	0.41	GCF_008123485.1
SAMN03068269	Human	8	2011ZJAB4	2011	China	Blood		447	100	0	GCF_000805215.1
SAMN03817045	Human	8	Ab04-mff	2012	Canada	Blood		447	100	0.55	GCF_001077655.1
SAMN04208819	Human	8	MRSN17592	2013	USA	Blood		447	100	0.14	GCF_001441355.1
SAMN09095600	Human	8	ABAY14008	2014	South Korea	Blood		447	100	0	GCF_009736145.1
SAMN07303773	Human	8	MCR9238	2015	Honduras	Wound		447	100	0.21	GCF_002927775.1
SAMEA104305191	Human	8	4300STDY7045695	2016	Thailand	Missing		447	100	0.14	GCF_900494795.1
SAMN11298775	Human	8	CIAT758	2018	India	Blood		585	100	0.55	GCF_004758865.1
SAMN12087721	Human	8	MRSN7690	2006	USA	Wound		642	100	0.14	GCF_006491975.1
SAMN03890256	Human	8	XH858	2010	China	Sputum		642	99.59	0.68	GCF_001578145.1
SAMN03068193	Human	8	2011BJAB9	2011	China	Sputum		3333	100	0	GCF_000805045.1
SAMN13496543	Human	8	2015ZJAB9	2014	China	Sputum		642	99.98	0.68	GCF_009753775.1
SAMN09708300	Human	8	Pesh-22	2015	Pakistan	Pus		--	100	0.65	GCF_004357225.1
SAMN08093369	Human	8	ZQ10	2016	Iraq	Cerebrospinal fluid		582	100	0.05	GCF_002837905.2
SAMN21876311	Human	8	13A298	2013	France	Wound		1051	100	0	GCF_020255705.1
SAMN04089926	Human	9	ACMH-6201	2012	Lebanon	Missing		1089	99.73	0.68	GCF_001432275.1
SAMN06459018	Human	9	MBL_M1	2013	Tunisia	Urine		1089	98.98	0.82	GCF_002760695.1
SAMN21240079	Human	9	Cl300	2015	Lebanon	Tracheal aspirate		1089	100	0.41	GCF_020132105.1
SAMN22108556	Human	9	MIN-015	2016	Pakistan	Missing		1089	100	0.41	GCF_021460525.1
SAMN08915454	Human	9	Ab-NDM-1	2017	Spain	Rectal swab		--	99.91	0.41	GCF_004123315.1
SAMN17860394	Human	9	15946	2017	Nigeria	Feces		1089	100	0.41	GCF_017838235.1
SAMN25131654	Human	9	AB186-VUB	2017	Belgium	Missing		1752	100	0.41	GCF_022468985.2
SAMN11311113	Human	9	ACN21	2018	India	Blood		1089	100	0.41	GCF_004768705.1
SAMN14753150	Human	9	AC-20	2018	Sudan	Missing		1089	100	0.41	GCF_019920175.1
SAMN15676490	Human	9	AbBAS-1	2019	Spain	Clinical		957	99.68	2.42	GCA_015832155.1
SAMN04145622	Human	9	ABBL011	2005	USA	Blood		878	100	0.14	GCF_001432455.1
SAMN02055540	Human	9	TG27387	2006	USA	Missing		957	100	0.14	GCF_000453445.1
SAMN10261612	Human	9	TG16790	2010	USA	Missing		957	100	0.14	GCF_003948295.1
SAMN12087732	Human	9	MRSN15075	2003	USA	Wound		1752	100	0	GCF_006494055.1
SAMN03263969	Human	9	6200	2012	Colombia	Bodily fluid		1161	99.73	0.41	GCF_000814345.1
SAMN29999247	Human	9	CCBH31950	2021	Brazil	Blood		1752	100	0.1	GCF_025950435.1
SAMEA104446226	Human	10	Missing	2008	Kuwait	Missing		499	100	0	GCF_900243925.1
SAMN15915126	Human	10	A68	2010	Egypt	Missing		499	100	0.27	GCF_014531005.1
SAMN03160609	Human	10	AMA341	2014	Denmark	Hospital		499	100	2.47	GCA_021659255.1
SAMN25131638	Human	10	AB32-VUB	2014	Belgium	Missing		499	100	0.14	GCF_022460155.2
SAMN15915100	Human	10	A9	2015	Egypt	Missing		499	100	0.23	GCF_014531475.1
SAMN15915112	Human	10	A30	2015	Egypt	Missing		499	98.83	2.33	GCF_014531215.1
SAMN09708304	Human	10	Pesh-28	2015	Pakistan	Pus		499	99.45	0.87	GCF_003345865.1
SAMN09708289	Human	10	Pesh-01	2015	Pakistan	Nasobronchial lavage		499	100	0.96	GCF_004357285.1
SAMN09708293	Human	10	Pesh-07	2015	Pakistan	Nasobronchial lavage		499	99.91	0.91	GCF_003345925.1
SAMN27010264	Human	10	MAB25	2019	Saudi Arabia	Missing		499	100	0.27	GCF_029713725.1
SAMEA7451185	Human	11	Aci00709	2014	Germany	Clinical material		1418	100	0	GCF_904884525.1
SAMN07692765	Human	11	151	2015	Ghana	Urine		1418	100	0	GCF_002411775.1
SAMN09768096	Human	11	198	2015	Ghana	Urethral swab		1418	100	0	GCF_003382235.1
SAMEA104305202	Human	11	4300STDY7045706	2016	Thailand	Missing		1418	100	0	GCF_900494935.1
SAMN09223253	Human	11	GML-KP48-AB-TR	2017	Turkey	Wound		1418	100	0	GCF_003184015.1
SAMN10435531	Human	11	ACIN00199	2018	USA	Wound		234	100	0	GCF_016506625.1
SAMN17372146	Human	11	Survcare255	2019	Germany	Bronchial secretions		1418	100	0.14	GCF_018446675.1
SAMN20599216	Human	11	PA025	2019	Thailand	Sputum		--	100	0	GCF_023006245.1
SAMN27010279	Human	11	RAB57	2019	Saudi Arabia	Missing		234	100	0	GCF_029713805.1
SAMN23553142	Human	11	DETAB-R21	2021	China	Rectal swab		1418	100	0	GCF_024205285.1
SAMEA114066205	MAG	--	SRR17382073_bin.3_MetaWRAP_v1.3_MAG	2019	India	human feces		2292	99.97	0	GCA_958437685.1
SAMEA114444296	MAG	--	ERR9968812_bin.29_MetaWRAP_v1.3_MAG	2008	Australia	oral plaque biofilm		--	100	0	GCA_963522815.1
SAMN06451083	MAG	--	UBA2492	Missing	USA	kitchen counter		--	95.88	0	GCA_002341705.1
SAMN06452163	MAG	--	UBA2057	Missing	USA	metal		--	96.44	1.31	GCA_002332605.1
SAMN06452780	MAG	--	UBA4598	Missing	USA	wood		1361	99.5	0.64	GCA_002386695.1
SAMN06455687	MAG	--	UBA3169	Missing	USA	wood		--	99.62	0	GCA_002364895.1
SAMN11391157	MAG	--	N5_269_025G1_dasN5_269_025G1_concoct_17	2015	USA	infant feces		--	99.66	0.02	GCA_032595635.1
SAMN11391168	MAG	--	N5_272_000G1_dasN5_272_000G1_maxbin2.maxbin.002	2015	USA	infant feces		--	100	0.04	GCA_032517345.1
SAMN11391472	MAG	--	S2_012_026G1_dasS2_012_026G1_concoct_5	2014	USA	infant feces		--	98.36	1.35	GCA_032578195.1
SAMN11391528	MAG	--	S2_017_000G1_dasS2_017_000G1_concoct_5	2014	USA	infant feces		--	95.86	2.82	GCA_032576235.1
SAMN15429079	MAG	--	AMNH98137_Q01	1950	USA	dental calculus		--	95.37	1.62	GCA_013403085.1
SAMN17801530	MAG	--	L3_101_000G1_dasL3_101_000G1_concoct_93	2016	USA	infant feces		--	95.28	0.09	GCA_018372965.1
SAMN29156336	MAG	--	CTOTU46716	2013	USA	NYC subway		--	97.58	1.51	GCA_031975655.1
SAMN29156452	MAG	--	CTOTU46837	2013	USA	NYC subway		2277	99.18	0.65	GCA_031976745.1
SAMN29158969	MAG	--	CTOTU46909	2013	USA	NYC subway		--	99.73	0.27	GCA_031979965.1
SAMN29159125	MAG	--	CTOTU47078	2013	USA	NYC subway		--	99.18	0	GCA_031983725.1
SAMN29159154	MAG	--	CTOTU47147	2013	USA	NYC subway		1361	99.26	0.37	GCA_031983165.1
SAMN29159938	MAG	--	CTOTU47523	2013	USA	NYC subway		2174	97.79	0	GCA_032007085.1
SAMN29160885	MAG	--	CTOTU48210	2013	USA	NYC subway		--	99.63	0	GCA_032001925.1
SAMN29163989	MAG	--	CTOTU50840	2013	USA	NYC subway		1076	99.73	0	GCA_032087635.1
SAMN30068511	MAG	--	AB105	2022	China	Strain isolated from sputum		--	100	0.27	GCF_025264005.1
SAMN38071811	MAG	--	SZ_szas3bin.27	2019	China	activated sludge		--	98.71	0	GCA_041906095.1
SAMN27298906	Animal	--	PF18	2006-2007	United Kingdom:Scotland	Sus scrofa domestica fecal sample		235	100	0	GCF_023498875.1
SAMN27298910	Animal	--	PF36	2006-2007	United Kingdom:Scotland	Sus scrofa domestica fecal sample		235	100	0	GCF_023498895.1
SAMN27298908	Animal	--	PF20	2006-2007	United Kingdom:Scotland	Sus scrofa domestica fecal sample		235	100	0	GCF_023498905.1
SAMN27298907	Animal	--	PF19	2006-2007	United Kingdom:Scotland	Sus scrofa domestica fecal sample		235	100	0	GCF_023498915.1
SAMN27298909	Animal	--	PF34	2006-2007	United Kingdom:Scotland	Sus scrofa domestica fecal sample		235	100	0	GCF_023498955.1
SAMN27298904	Animal	--	PF07	2006-2007	United Kingdom:Scotland	Sus scrofa domestica fecal sample		235	100	0	GCF_023498975.1
SAMN27298905	Animal	--	PF16	2006-2007	United Kingdom:Scotland	Sus scrofa domestica fecal sample		235	100	0	GCF_023498995.1
SAMN27298902	Animal	--	CN26	2006-2007	United Kingdom:Scotland	Bos taurus fecal sample		--	100	0.14	GCF_023499005.1
SAMN27298903	Animal	--	CN35	2006-2007	United Kingdom:Scotland	Bos taurus fecal sample		--	100	0.14	GCF_023499035.1
SAMN27298901	Animal	--	CF260	2006-2007	United Kingdom:Scotland	Bos taurus fecal sample		--	100	0.14	GCF_023499055.1
SAMN27298900	Animal	--	CF258	2006-2007	United Kingdom:Scotland	Bos taurus fecal sample		--	100	0.14	GCF_023499075.1
SAMN27298898	Animal	--	CF251	2006-2007	United Kingdom:Scotland	Bos taurus fecal sample		--	100	0.14	GCF_023499085.1
SAMN27298896	Animal	--	CF233	2006-2007	United Kingdom:Scotland	Bos taurus fecal sample		--	100	0.55	GCF_023499095.1
SAMN27298899	Animal	--	CF254	2006-2007	United Kingdom:Scotland	Bos taurus fecal sample		--	100	0.14	GCF_023499105.1
SAMN27298897	Animal	--	CF234	2006-2007	United Kingdom:Scotland	Bos taurus fecal sample		--	100	0.55	GCF_023499155.1
SAMN31927180	Grass	--	GP T1 LAM CEF 6	2019	Ireland	Grass with Chicken Manure		2888	100	0.41	GCF_030129905.1
SAMN31927179	Grass	--	GP T3 LAM COL 2	2019	Ireland	Grass with Chicken Manure		2890/2891	100	0	GCF_030129885.1
SAMN31927178	Grass	--	GC T3 SC CEF 1	2019	Ireland	Control Grass (No Manure)		2890/2891	100	0	GCF_030130005.1
SAMN31927177	Grass	--	G2 BM LAM CEF 3	2019	Ireland	Background Grass (no manure on field)		2890/2891	100	0	GCF_030129925.1
SAMN31927176	Grass	--	GC T1 EMB CEF 4	2019	Ireland	Control Grass (No Manure)		2889	100	0	GCF_030129975.1
SAMN31927175	Grass	--	GP T3 LAM COL 3	2019	Ireland	Grass with Chicken Manure		2890/2891	100	0	GCF_030129955.1
SAMN31927174	Grass	--	G2 EMB CEF 6	2019	Ireland	Background Grass (no manure on field)		2889	100	0	GCF_030130025.1
SAMN31927173	Grass	--	G2 EMB CEF 7	2019	Ireland	Background Grass (no manure on field)		2893	100	0	GCF_030130555.1
SAMN31927172	Grass	--	GS T1 EMB CEF 1	2019	Ireland	Grass with Pig Manure		2893	100	0	GCF_030130045.1
SAMN31927171	Grass	--	GP T1 EMB CEF 2	2019	Ireland	Grass with Chicken Manure		2889	100	0	GCF_030130545.1
SAMN31927170	Grass	--	GC T1 LAM CEF 5	2019	Ireland	Control Grass (No Manure)		2887	100	0.41	GCF_030130585.1
SAMN31927169	Grass	--	GC T1 LAM CEF 3	2019	Ireland	Control Grass (No Manure)		2890/2891	100	0	GCF_030130605.1
SAMN31927168	Grass	--	G2 BM LAM CEF 1	2019	Ireland	Background Grass (no manure on field)		2890/2891	100	0	GCF_030130665.1
SAMN31927167	Grass	--	GC T1 SC CEF 2	2019	Ireland	Control Grass (No Manure)		2892	100	0	GCF_030130645.1
SAMN31927166	Grass	--	GC T1 SC CEF 3	2019	Ireland	Control Grass (No Manure)		2888	100	0.41	GCF_030130695.1
SAMN31927165	Grass	--	GS T1 EMB CEF 5	2019	Ireland	Grass with Pig Manure		2893	100	0	GCF_030130685.1
SAMN31927164	Grass	--	GC T1 LAM CEF 1	2019	Ireland	Control Grass (No Manure)		2892	100	0	GCF_030130845.1
SAMN31927163	Grass	--	GP T1 EMB CEF 5	2019	Ireland	Grass with Chicken Manure		2889	100	0	GCF_030130725.1
SAMN31927162	Grass	--	GP T3 LAM CEF 2	2019	Ireland	Grass with Chicken Manure		2889	100	0	GCF_030130735.1
SAMN31927161	Grass	--	GP T3 LAM CEF 1	2019	Ireland	Grass with Chicken Manure		2893	100	0	GCF_030130765.1
SAMN31927160	Grass	--	GP T1 EMB CEF 3	2019	Ireland	Grass with Chicken Manure		2889	100	0	GCF_030130785.1
SAMN31927159	Grass	--	GC T1 SC CEF 4	2019	Ireland	Control Grass (No Manure)		2888	100	0.41	GCF_030130795.1
SAMN31927158	Grass	--	GB T1 SC CEF 1	2019	Ireland	Control Grass (No Manure)		1775	100	0.14	GCF_030130825.1
SAMN31927157	Grass	--	GC T1 EMB CEF 1	2019	Ireland	Control Grass (No Manure)		2890/2891	100	0	GCF_030130865.1
SAMN31927156	Grass	--	GP T3 LAM CEF 3	2019	Ireland	Grass with Chicken Manure		2893	100	0	GCF_030130895.1
SAMN31927155	Grass	--	GB T3 LAM COL 1	2019	Ireland	Grass with Cow Manure		2890/2891	100	0	GCF_030130885.1
SAMN31927154	Grass	--	GB T3 LAM CIPRO 4	2019	Ireland	Grass with Cow Manure		1208	100	0	GCF_030130935.1
SAMN31927153	Grass	--	GB T3 EMB CEF 2	2019	Ireland	Grass with Cow Manure		2893	100	0	GCF_030130925.1
SAMN31927152	Grass	--	GP T3 LAM CEF 4	2019	Ireland	Grass with Chicken Manure		2889	100	0	GCF_030130955.1
SAMN31927151	Grass	--	GB T3 LAM CEF 1	2019	Ireland	Grass with Cow Manure		2890/2891	100	0	GCF_030131005.1
SAMN31927150	Grass	--	GP T3 EMB COL 1	2019	Ireland	Grass with Chicken Manure		1208	100	0	GCF_030130985.1
SAMN31927149	Grass	--	GB T3 LAM CEF 5	2019	Ireland	Grass with Cow Manure		2890/2891	100	0	GCF_030131025.1
SAMN31927148	Grass	--	GB T3 EMB CEF 1	2019	Ireland	Grass with Cow Manure		2893	100	0	GCF_030131195.1
SAMN31927147	Grass	--	GB T3 LAM CEF 6	2019	Ireland	Grass with Cow Manure		2890/2891	100	0	GCF_030131045.1
SAMN31927146	Grass	--	GB T3 LAM CEF 2	2019	Ireland	Grass with Cow Manure		2890/2891	100	0	GCF_030131065.1
SAMN31927145	Grass	--	GC T1 EMB CEF 2	2019	Ireland	Control Grass (No Manure)		2889	100	0	GCF_030131085.1
SAMN31927144	Grass	--	GC T1 EMB CEF 3	2019	Ireland	Control Grass (No Manure)		2887	100	0.41	GCF_030131185.1
SAMN31927143	Grass	--	GP T1 SC CEF 3	2019	Ireland	Grass with Chicken Manure		2888	100	0.41	GCF_030131105.1
SAMN31927142	Grass	--	GS T1 EMB CEF 2	2019	Ireland	Grass with Pig Manure		2890/2891	100	0	GCF_030131125.1
SAMN31927141	Grass	--	GP T1 LAM CEF 1	2019	Ireland	Grass with Chicken Manure		2887	100	0.41	GCF_030131145.1
SAMN31927140	Grass	--	GS T1 EMB CEF 6	2019	Ireland	Grass with Pig Manure		2890/2891	100	0	GCF_030131155.1
SAMN31927139	Grass	--	GC T1 LAM CEF 2	2019	Ireland	Control Grass (No Manure)		2887	100	0.41	GCF_030131225.1
SAMN31927138	Grass	--	GP T1 LAM CEF 3	2019	Ireland	Grass with Chicken Manure		2888	100	0.41	GCF_030131245.1
SAMN31927137	Grass	--	GP T1 LAM CEF 5	2019	Ireland	Grass with Chicken Manure		2887	100	0.41	GCF_030131265.1
SAMN31927136	Grass	--	GP T1 LAM CEF 2	2019	Ireland	Grass with Chicken Manure		2888	100	0.41	GCF_030131305.1
SAMN31927135	Grass	--	G2 BM LAM CEF 2	2019	Ireland	Background Grass (no manure on field)		2889	100	0	GCF_030131285.1
SAMN31927134	Grass	--	GP T1 SC CEF 4	2019	Ireland	Grass with Chicken Manure		2888	100	0.41	GCF_030131385.1
SAMN31927133	Grass	--	G2 BM SC CEF 5	2019	Ireland	Background Grass (no manure on field)		2887	100	0.41	GCF_030131325.1
SAMN31927132	Grass	--	G2 BM LAM CEF 4	2019	Ireland	Background Grass (no manure on field)		2890/2891	100	0	GCF_030131465.1
SAMN31927131	Grass	--	GP T1 EMB CEF 4	2019	Ireland	Grass with Chicken Manure		2889	100	0	GCF_030131365.1
SAMN31927130	Grass	--	G2 BM SC CEF 3	2019	Ireland	Background Grass (no manure on field)		2887	100	0.41	GCF_030131345.1
SAMN31927129	Grass	--	G2 BM LAM CEF 5	2019	Ireland	Background Grass (no manure on field)		2893	100	0	GCF_030131405.1
SAMN31927128	Grass	--	GC T1 LAM CEF 4	2019	Ireland	Control Grass (No Manure)		2889	100	0	GCF_030131445.1
SAMN31927127	Grass	--	GP T1 EMB CEF 6	2019	Ireland	Grass with Chicken Manure		2889	100	0	GCF_030131425.1
SAMN31927126	Grass	--	GP T1 EMB CEF 1	2019	Ireland	Grass with Chicken Manure		2889	100	0	GCF_030131485.1
SAMN31927125	Grass	--	G2 BM SC CEF 6	2019	Ireland	Background Grass (no manure on field)		2887	100	0.41	GCF_030131505.1
SAMN31927124	Grass	--	GC T1 SC CEF 1	2019	Ireland	Control Grass (No Manure)		2892	100	0	GCF_030131625.1
SAMN31927123	Grass	--	GP T3 SC CEF 1	2019	Ireland	Grass with Chicken Manure		2887	100	0.41	GCF_030131525.1
SAMN31927122	Grass	--	GC T1 LAM CEF 6	2019	Ireland	Control Grass (No Manure)		2887	100	0.41	GCF_030131545.1
SAMN31927121	Grass	--	GP T1 LAM CEF 4	2019	Ireland	Grass with Chicken Manure		2887	100	0.41	GCF_030131565.1
SAMN31927120	Grass	--	GS T1 EMB CEF 4	2019	Ireland	Grass with Pig Manure		2889	100	0	GCF_030131585.1
